# Supplementary material for: Prospective case-control analysis of the aetiologies of acute undifferentiated fever in Vietnam
Source: Emerg Microbes Infect. 2019 Mar 4;8(1):339–52. doi: 10.1080/22221751.2019.1580539 (PMC6455186; doi:10.1080/22221751.2019.1580539)
Supplement: Supplemental Material [file TEMI_A_1580539_SM7335.zip]

Archive with 6 entries (6 files):
- Supplementary files/Figure S1. Number of detected pathogens in throat swabs of patients with AUF and controls in central Vietnam.tif
- Supplementary files/Figure S2. Study site of the study.tif
- Supplementary files/Table S1. Rickettsial infection cases detected based on qPCR and serological tests.xlsx
- Supplementary files/Table S2. Correlation between proportions of viral and bacterial infections in AUF.docx
- Supplementary files/Table S3. Clinical predictors of some common causes of AUF.docx
- Supplementary files/Table S4. Targeted pathogens and primers for singleplex qPCR.docx
