# Supplementary material for: Prospective case-control analysis of the aetiologies of acute undifferentiated fever in Vietnam
Source: Emerg Microbes Infect. 2019 Mar 4;8(1):339–52. doi: 10.1080/22221751.2019.1580539 (PMC6455186; doi:10.1080/22221751.2019.1580539)
Supplement: Supplemental Material [file TEMI_A_1580539_SM7335.zip › Supplementary files/Table S1. Rickettsial infection cases detected based on qPCR and serological tests.xlsx]

## Sheet: Rickettsial infections
Scrub typhus (Orientia tsutsugamushi)
Patient_ID	IFA_Kato		IFA_Karp		IFA_Gilliam		qPCR
	Acute phase	Convalescent phase	Acute phase	Convalescent phase	Acute phase	Convalescent phase
F1004	0	0	0	0	0	64/64	Positive
F1040	0	0	0	0	0	0	Positive
F1098	0	64/0	0	64/0	0	256/0	Positive
F1114	16/0	16/0	32/0	16/0	32/0	64/0	Positive
F3014	0	0	0	0	0	0	Positive
F3020	0	0	0	32/0	0	256/0	Positive
F3062	0	N/A	0	N/A	0	N/A	Positive
F3075	0	128/0	0	128/0	0	256/0	Positive
F3095	0	0	0	0	0	0	Positive
F3097	0	64/0	0	64/0	0	256/0	Negative
F3109	0	0	0	0	0	0	Positive
F3113	0	N/A	0	N/A	0	N/A	Positive
F3137	0	128/0	0	128/0	0	512/0	Positive
F3140	0	64/0	0	64/0	0	256/0	Negative
F3146	0	N/A	0	N/A	0	N/A	Positive
F3150	32/0	64/0	32/0	64/0	64/32	256/256	Positive
F3153*	0	128/0	0	128/0	0	256/0	Positive
F4022	256/0	256/0	256/0	256/0	1024/0	1024/0	Positive
F4038*	0	0	0	0	0	0	Positive
F4043	0	0	0	0	0	0	Positive
F4096	0	0	0	0	0	0	Positive
*Cases were also positive for Leptospira by qPCR
Murine typhus (Rickettsia typhi)
Patient_ID	IFA		qPCR
	Acute phase	Convalescent phase
F1031	0	N/A	Positive
F3003	64/0	256/0	Positive
F3024	32/16	256/0	Positive
F3029	0	32/0	Positive
F3030	32/16	256/0	Negative
F3038	0	32/0	Positive
F3051	16/16	N/A	Positive
F3052	64/16	128/0	Negative
F3056	0	512/0	Positive
F3084	0	N/A	Positive
F3131	32/0	128/0	Negative
F3138	0	16/0	Positive
F3148	0/64	N/A	Negative
F4001**	256/0	256/0	Negative
F4055	16/0	128/0	Negative
F4070	0	1024/0	Positive
F4077	0	512/0	Negative
F4078	16/0	256/0	Negative
**The sample was also positive for R. felis by IFA, but was only positive for R. typhi by Western blot.
Spotted fever (Rickettsia felis)
Patient_ID	IFA		qPCR
	Acute phase	Convalescent phase
F3019	0	0	Positive
F3086	0	0	Positive
N/A not applicable
